# Supplementary material for: Update on the Transmission of Zika Virus Through Breast Milk and Breastfeeding: A Systematic Review of the Evidence
Source: Viruses. 2021 Jan 18;13(1):123. doi: 10.3390/v13010123 (PMC7830280; doi:10.3390/v13010123)
Supplement: Supplementary file 1 [file viruses-13-00123-s001.zip]

Archive with 4 entries (3 files):
- viruses-1047543-SI/
- viruses-1047543-SI/File S1-PRISMA checklist.pdf
- viruses-1047543-SI/File S2-Search strategy overview.docx
- viruses-1047543-SI/File S3-Summary table.xlsx
